# Supplementary material for: Botulinum Toxin as Targeted Neuromodulation in Complex Regional Pain Syndrome: An Anatomy-Informed Mechanistic Review
Source: Toxins (Basel). 2026 Mar 27;18(4):160. doi: 10.3390/toxins18040160 (PMC13119950; doi:10.3390/toxins18040160)
Supplement: Supplementary file 1 [file toxins-18-00160-s001.zip]

Archive with 1 entries (1 files):
- toxins-4186906-supplementary.pdf
